# Supplementary material for: Longitudinal Outbreak of Multidrug-Resistant Tuberculosis in a Hospital Setting, Serbia
Source: Emerg Infect Dis. 2019 Mar;25(3):555–8. doi: 10.3201/eid2503.181220 (PMC6390760; doi:10.3201/eid2503.181220)
Supplement: Appendix 2 — Additional data for longitudinal study of MDR TB in a hospital setting, Serbia. [file 18-1220-Techapp-s2.xlsx]

## Sheet: molecular and meta data
Article DOI: https://doi.org/10.3201/eid2503.181220
Appendix 2. Molecular data and metadata for MDR TB strains in a longitudinal study, Serbia
Patient ID	Strain ID	Acc No	Sputum conversion to negative after	Coll et al. 2014 (MTBC classification)	Genotype	Merker et al. 2015 (Beijing classification)	NGS cluster (5bp distance)	Epidemiological cluster	Region	City of infection_slow_progression	City of infection_fast_progression	Days to MDR diagnosis	Hospitalization	Time of hospitalization (months)	Previous hospitalization *patients with mental disorders	City	District	Comorbidities	INH	INH	katG	fabG1_p	inhA	ndh	mshA	ahpC	RIF	RIF	rpoB	rpoC	rpoA	SM	SM	rpsL	rrs	gidB	EMB	EMB	embB	embC	embA	PZA	PZA	pncA	rpsA	FLQ	FLQ	gyrB	gyrA
20	B6902-08	ERS1831431	1	2.2.1	Beijing	Ancestral 2	unclustered	no	EasternSerbia				Ozren1	8	/	Leskovac	Jablanica	rheumatoid arthritis	Res	R	I335V (atc/Gtc)S315T (agc/aCc)						Res	R	S450L (tcg/tTg)	D485N (gat/Aat)		Res	R	K43R (aag/aGg)	1401 A/G		Res	R	A453A (gcc/gcT)Q497R (cag/cGg)		V122V (gtg/gtA)	Res	nonWT		A412V (gcc/gTc)	Sens	gWT
33	B6126-09	ERS1831432		2.2.1	Beijing	Europe/Russian W148 Outbreak	unclustered	no	Bosnia and Herzegovina				Ozren1	3	/	Doboj	Bosnia	/	Res	R	S315T (agc/aCc)						Res	R	L42V (ctt/Gtt)S450L (tcg/tTg)			Res	R	K43R (aag/aGg)			Res	R	M306V (atg/Gtg)			Res	gWT			Sens	gWT
66	B7405-11	ERS1831433	9	2.2.1	Beijing	Europe/Russian W148 Outbreak	unclustered	no	WesternSerbia				Ozren1	14	/	Brus	Rasina	alcoholism	Res	R	S315T (agc/aCc)						Res	R	L42V (ctt/Gtt)S450L (tcg/tTg)L731P (ctg/cCg)			Res	R	K43R (aag/aGg)	1401 A/G		Res	R	M306V (atg/Gtg)			Res	R	D136G (gat/gGt)		Sens	gWT
97	B111-13	ERS1831434	3	2.2.1	Beijing	Europe/Russian W148 Outbreak	cluster 12	no	Belgrade				Ozren1	10	/	Grocka	Belgrade	hepatitis C, methadone abuse, personality disorder, depressive disorder	Res	R	S315T (agc/aCc)						Res	R	S450L (tcg/tTg)	L516P (ctg/cCg)		Res	R	K43R (aag/aGg)			Res	gWT				Sens	R	V7G (gtc/gGc)		Sens	gWT
103	B117-14	ERS1831435		2.2.1	Beijing	Europe/Russian W148 Outbreak	cluster 12	no	Belgrade				unknown	unknown	/	Belgrade	Belgrade	unknown	Res	R	S315T (agc/aCc)						Res	R	S450L (tcg/tTg)	L516P (ctg/cCg)		Res	R	K43R (aag/aGg)			Follow	gWT				Res	R	V7G (gtc/gGc)		Sens	gWT
101	B115-14	ERS1831436	3	2.2.1	Beijing	Europe/Russian W148 Outbreak	cluster 12	no	Belgrade				Ozren1	6	/	Belgrade	Belgrade	/	Res	R	S315T (agc/aCc)						Res	R	S450L (tcg/tTg)	L516P (ctg/cCg)		Res	R	K43R (aag/aGg)			Follow	gWT				Res	R	V7G (gtc/gGc)		Sens	gWT
74	B3916-12	ERS1831437	3	2.2.1	Beijing	Europe/Russian W148 Outbreak	cluster 12	yes	Belgrade				Ozren1	5	/	Belgrade	Belgrade	/	Res	R	S315T (agc/aCc)						Res	R	S450L (tcg/tTg)	L516P (ctg/cCg)		Res	R	K43R (aag/aGg)			Sens	gWT				Res	R	V7G (gtc/gGc)		Sens	gWT
80	B3924-12	ERS1831438	12	2.2.1	Beijing	Europe/Russian W148 Outbreak	cluster 12	yes	Belgrade				Ozren1	4	/	Grocka	Belgrade	infarctus myocardii	Res	R	S315T (agc/aCc)						Res	R	S450L (tcg/tTg)	L516P (ctg/cCg)		Res	R	K43R (aag/aGg)			Sens	gWT				Res	R	V7G (gtc/gGc)		Sens	gWT
73	B3915-12	ERS1831439	3	2.2.1	Beijing	Europe/Russian W148 Outbreak	cluster 12	yes	Belgrade				Ozren1	4	/	Belgrade	Belgrade	mental and behavioural disorder associated with puerperium	Res	R	S315T (agc/aCc)						Res	R	S450L (tcg/tTg)	L516P (ctg/cCg)		Res	R	K43R (aag/aGg)			Sens	gWT				Res	R	V7G (gtc/gGc)		Sens	gWT
89	B9940-13	ERS1831440	3	2.2.1	Beijing	Europe/Russian W148 Outbreak	cluster 12	yes	Belgrade				Ozren1	6	/	Obrenovac	Belgrade	/	Res	R	S315T (agc/aCc)						Res	R	S450L (tcg/tTg)	L516P (ctg/cCg)		Res	R	K43R (aag/aGg)			Sens	gWT				Res	R	V7G (gtc/gGc)		Sens	gWT
52	B7389-11	ERS1831441	6	2.2.1	Beijing	Europe/Russian W148 Outbreak	unclustered	no	EasternSerbia				Ozren1	17	/	Bosilegrad	Pcinja	chronic obstructive pulmonary disease	Res	R	S315T (agc/aCc)						Res	R	S450L (tcg/tTg)			Res	R	K43R (aag/aGg)			Sens	gWT				Res	gWT			Sens	gWT
4	B6881-08	ERS1831442	1	2.2.1	Beijing	Europe/Russian W148 Outbreak	cluster 2	no	Vojvodina				has never been hospitalized	/	/	Temerin	South Backa	unknown	Res	R	S315T (agc/aCc)						Res	R	S450L (tcg/tTg)		G31A (ggc/gCc)	Res	R	K43R (aag/aGg)			Sens	nonWT	N296H (aat/Cat)			Res	R	C138R (tgt/Cgt)		Sens	gWT
2	B6879-08	ERS1831443	1	2.2.1	Beijing	Europe/Russian W148 Outbreak	cluster 2	no	Vojvodina				Ozren1	2	/	Ruma	Srem	/	Res	R	S315T (agc/aCc)						Res	R	S450L (tcg/tTg)		G31A (ggc/gCc)	Res	R	K43R (aag/aGg)			Sens	nonWT	N296H (aat/Cat)			Res	R	C138R (tgt/Cgt)		Sens	gWT
60	B7399-11	ERS1831444	3	2.2.1	Beijing	Europe/Russian W148 Outbreak	unclustered	no	WesternSerbia				Ozren1	6	/	Cacak	Moravica	/	Res	R	S315T (agc/aCc)						Res	R	S450L (tcg/tTg)	D485Y (gat/Tat)		Res	R	K43R (aag/aGg)			Res	nonWT	N296H (aat/Cat)L352L (ctg/ctA)			Sens	gWT			Sens	gWT
62	B7401-11	ERS1831445	6	2.2.1	Beijing	Europe/Russian W148 Outbreak	unclustered	no	WesternSerbia				Ozren1	15	/	Paracin	Pomoravlje	diabetes mellitus	Res	R	S315T (agc/aCc)						Res	R	S450L (tcg/tTg)	D485Y (gat/Tat)		Res	R	K43R (aag/aGg)			Res	nonWT	N296H (aat/Cat)L352L (ctg/ctA)			Res	R	L35P (ctg/cCg)		Res	R		D94G (gac/gGc)
3	B6880-08	ERS1831446	3	2.2.1	Beijing	Central Asia	unclustered	no	Vojvodina				Ozren1	7	/	Pecinci	Srem	hypertensio arterialis	Res	R	S315T (agc/aCc)						Res	R	S450L (tcg/tTg)			Res	R		517 C/T		Res	R	M306V (atg/Gtg)			Sens	gWT			Sens	gWT
28	B6911-08	ERS1831447	1	2.2.1	Beijing	Ancestral 3	unclustered	no	Belgrade				Ozren1	4	/	Belgrade	Belgrade	heart failure, angina pectoris	Res	R	G285C (ggc/Tgc)	-15 C/T	I21V (atc/Gtc)				Res	R	D435V (gac/gTc)			Res	R	K43R (aag/aGg)	1401 A/G		Res	R	G406A (ggc/gCc)			Sens	nonWT		1834846_1834848 GAP	Sens	gWT
95	B109-13	ERS1831448	3	4.2.2.1	TUR		cluster 8-linked	no	Kosovo	Leposavic	Leposavic	0	Ozren1	6	/	Leposavic	Kosovska Mitrovica	/	Res	R	S315T (agc/aCc)						Res	R	S450W (tcg/tGg)		P25R (ccg/cGg)	Res	R	K43R (aag/aGg)			Res	R	Q497R (cag/cGg)			Sens	gWT			Sens	gWT
71	B3911-12	ERS1831449	6	4.2.2.1	TUR		cluster 8	yes	WesternSerbia	Kraljevo	Bela_Crkva	144	Bela Crkva2	41	Hospital "Prvi oktobar" Stari Lec	Kraljevo	Raska	schizophrenia, chronic obstructive pulmonary disease	Res	R	S315T (agc/aCc)						Res	R	S450W (tcg/tGg)		P25R (ccg/cGg)	Res	R	K43R (aag/aGg)	1401 A/G		Res	R	Q497R (cag/cGg)			Res	R	G24D (ggc/gAc)		Res	nonWT		L105R (ctg/cGg)
59	B7398-11	ERS1831450	1	4.2.2.1	TUR		cluster 8	yes	Belgrade	Kovin	Bela_Crkva	274	Bela Crkva2	13	Specialized hospital "Kovin" Kovin	Belgrade	Belgrade	schizophrenia	Res	R	S315T (agc/aCc)						Res	R	S450W (tcg/tGg)		P25R (ccg/cGg)	Res	R	K43R (aag/aGg)	1401 A/G		Res	R	Q497R (cag/cGg)			Res	R	G24D (ggc/gAc)		Res	nonWT		L105R (ctg/cGg)
65	B7404-11	ERS1831451	1	4.2.2.1	TUR		cluster 8	yes	EasternSerbia	Kragujevac	Bela_Crkva	174	Bela Crkva2	29	Hospital "Male pcelice" Kragujevac	Prokuplje	Toplica	retardatio mentalis, hypothyroidism	Res	R	S315T (agc/aCc)						Res	R	S450W (tcg/tGg)		P25R (ccg/cGg)	Res	R	K43R (aag/aGg)	1401 A/G		Res	R	Q497R (cag/cGg)			Res	R	G24D (ggc/gAc)		Res	nonWT		L105R (ctg/cGg)
43	B6138-09	ERS1831452	3	4.2.2.1	TUR		cluster 8	yes	Vojvodina	Bela_Crkva	Bela_Crkva	2007	Bela Crkva2	127	Specialized hospital "Dr Slavoljub Bakalovic" Vrsac	Zabalj	South Backa	schizophrenia	Res	R	S315T (agc/aCc)						Res	R	S450W (tcg/tGg)		P25R (ccg/cGg)	Res	R	K43R (aag/aGg)	1401 A/G		Res	R	Q497R (cag/cGg)			Sens	R	G24D (ggc/gAc)		Res	nonWT		L105R (ctg/cGg)
70	B3910-12	ERS1831453	24	4.2.2.1	TUR		cluster 8	no	Bosnia and Herzegovina	Bijeljina	Bijeljina	0	has never been hospitalized	/	/	Bijeljina	Bosnia	schizophrenia	Res	R	S315T (agc/aCc)						Res	R	S450W (tcg/tGg)		P25R (ccg/cGg)	Res	R	K43R (aag/aGg)	1401 A/G		Res	R	Q497R (cag/cGg)			Res	R	-11 A/T		Res	R		A90V (gcg/gTg)
82	B9933-13	ERS1831454	1	4.2.2.1	TUR		cluster 8	yes	Vojvodina	Stari_Lec	Bela_Crkva	280	Bela Crkva2	33	Hospital "Prvi oktobar" Stari Lec	Zitiste	Central Banat	schizophrenia, chronic obstructive pulmonary disease	Res	R	S315T (agc/aCc)						Res	R	S450W (tcg/tGg)		P25R (ccg/cGg)	Res	R	K43R (aag/aGg)	1401 A/G		Res	R	Q497R (cag/cGg)			Res	R	-11 A/T		Res	R		A90V (gcg/gTg)
24	B6906-08	ERS1831455	6	4.2.2.1	TUR		cluster 8	yes	Bosnia and Herzegovina	Bela_Crkva	Bela_Crkva	0	Bela Crkva2	36	Specialized hospital "Kovin" Kovin	Bijeljina	Bosnia	/	Res	R	S315T (agc/aCc)						Res	R	S450W (tcg/tGg)		P25R (ccg/cGg)	Res	R	K43R (aag/aGg)	1401 A/G		Res	R	Q497R (cag/cGg)			Res	R	-11 A/T		Res	R		A90V (gcg/gTg)
9	B6888-08	ERS1831456	2	4.2.2.1	TUR		cluster 8	yes	Belgrade	Belgrade	Bela_Crkva	125	Bela Crkva2	34	Hospital "Laza Lazarevic" Belgrade	Belgrade	Belgrade	schizophrenia, lung abscess	Res	R	S315T (agc/aCc)						Res	R	S450W (tcg/tGg)		P25R (ccg/cGg)	Res	R	K43R (aag/aGg)			Res	R	Q497R (cag/cGg)		-9 C/G	Res	R	I90S (atc/aGc)		Sens	gWT
19	B6900-08	ERS1831457	3	4.2.2.1	TUR		cluster 8	yes	EasternSerbia	Kovin	Bela_Crkva	262	Bela Crkva2	47	Specialized hospital "Kovin" Kovin	Kucevo	Branicevo	schizophrenia	Res	R	S315T (agc/aCc)						Res	R	S450W (tcg/tGg)		P25R (ccg/cGg)	Res	R	K43R (aag/aGg)			Res	R	Q497R (cag/cGg)		-9 C/G	Res	R	I90S (atc/aGc)		Sens	gWT
31	B6122-09	ERS1831458	1	4.2.2.1	TUR		cluster 8	yes	Belgrade	Bela_Crkva	Bela_Crkva	4061	Bela Crkva2	168	Specialized hospital "Dr Slavoljub Bakalovic" Vrsac, Hospital "Laza Lazarevic" Belgrade	Zemun	Belgrade	schizophrenia	Res	R	S315T (agc/aCc)						Res	R	S450W (tcg/tGg)		P25R (ccg/cGg)	Res	R	K43R (aag/aGg)	1401 A/G		Res	R	Q497R (cag/cGg)		-9 C/G	Sens	R	I90S (atc/aGc)		Res	R		D94G (gac/gGc)
8	B6886-08	ERS1831459	24	4.2.2.1	TUR		cluster 8	yes	WesternSerbia	Kovin	Bela_Crkva	631	Bela Crkva2	48	Specialized hospital "Kovin" Kovin	Cacak	Moravica	schizophrenia, osteosarcoma of the forearm	Res	R	S315T (agc/aCc)						Res	R	S450W (tcg/tGg)		P25R (ccg/cGg)	Res	R	K43R (aag/aGg)	1401 A/G		Res	R	Q497R (cag/cGg)		-9 C/G	Res	R	I90S (atc/aGc)		Res	R		D94G (gac/gGc)
26	B6909-08	ERS1831460	1	4.2.2.1	TUR		cluster 8	no	Belgrade	Belgrade	Belgrade	0	Ozren1	11	/	Belgrade	Belgrade	alcoholism, chronic obstructive pulmonary disease	Res	R	S315T (agc/aCc)						Res	R	S450W (tcg/tGg)		P25R (ccg/cGg)	Res	R	K43R (aag/aGg)	1401 A/G		Res	R	Q497R (cag/cGg)		-9 C/G	Sens	R	I90S (atc/aGc)		Sens	gWT
14	B6894-08	ERS1831464	3	4.2.2.1	TUR		cluster 8	yes	Vojvodina	Kovin	Bela_Crkva	187	Bela Crkva2	54	Specialized hospital "Kovin" Kovin	Becej	Central Banat	schizophrenia, alcoholism	Res	R	S315T (agc/aCc)						Res	R	S450W (tcg/tGg)		P25R (ccg/cGg)	Res	R	K43R (aag/aGg)			Res	R	Q497R (cag/cGg)			Res	R	-11 A/T		Sens	gWT
98	B112-13	ERS1831461	1	4.2.2.1	TUR		cluster 6-linked	yes	WesternSerbia	Kovin	Bela_Crkva	0	Bela Crkva2	33	Specialized hospital "Kovin" Kovin	Ljig	Kolubara	schizophrenia, chronic pulmonary respiratory disease	Res	R	S315T (agc/aCc)						Res	R	S450W (tcg/tGg)		P25R (ccg/cGg)	Res	R	K43R (aag/aGg)			Follow	R	Q497R (cag/cGg)			Res	gWT			Sens	gWT
48	B6143-09	ERS1831462	7	4.2.2.1	TUR		cluster 6	yes	Vojvodina	Bela_Crkva	Bela_Crkva	1753	Bela Crkva2	84	/	Bela Crkva	South Banat	schizophrenia	Res	R	S315T (agc/aCc)						Res	R	S450W (tcg/tGg)		P25R (ccg/cGg)	Res	R	K43R (aag/aGg)			Res	R	Q497R (cag/cGg)			Sens	gWT			Res	R		A90V (gcg/gTg)
50	B6145-09	ERS1831463	4	4.2.2.1	TUR		cluster 6	yes	WesternSerbia	Svilajnac	Bela_Crkva	113	Bela Crkva2	101	Hospital "Prvi oktobar" Stari Lec	Svilajnac	Pomoravlje	schizophrenia	Res	R	S315T (agc/aCc)						Res	R	S450W (tcg/tGg)		P25R (ccg/cGg)	Res	R	K43R (aag/aGg)			Res	R	M306I (atg/atC)Q497R (cag/cGg)			Sens	gWT			Res	R		A90V (gcg/gTg)
22	B6904-08	ERS1831465	2	4.2.2.1	TUR		cluster 6-linked	yes	EasternSerbia	Smederevska_Palanka	Bela_Crkva	310	Bela Crkva2	58	Specialized hospital "Kovin" Kovin	Smederevska Palanka	Podunavlje	schizophrenia	Res	R	S315T (agc/aCc)						Res	R	S450W (tcg/tGg)		P25R (ccg/cGg)	Res	R	K43R (aag/aGg)			Res	R	Q497R (cag/cGg)			Res	gWT			Sens	gWT
99	B113-14	ERS1831466	1	4.2.2.1	TUR		cluster 1	yes	Kosovo	Kovin	Bela_Crkva	276	Bela Crkva2	6	Specialized hospital "Kovin" Kovin	Zubin Potok	Kosovska Mitrovica	schizophrenia, anxiety disorder, bipolar disorder, hepatocellular carcinoma	Res	R	S315T (agc/aCc)						Res	R	S450L (tcg/tTg)	V431M (gtg/Atg)		Res	R	K43R (aag/aGg)			Res	R	Q497R (cag/cGg)		-8 C/T	Res	R	A102V (gcg/gTg)		Sens	gWT
100	B114-14	ERS1831467	3	4.2.2.1	TUR		cluster 1	no	Belgrade	Lazarevac	Lazarevac	0	Ozren1	6	/	Lazarevac	Belgrade	alcoholism, heart failure, chronic respiratory failure, surdomutism	Res	R	S315T (agc/aCc)				G67R (ggc/Cgc)		Res	R	S450L (tcg/tTg)	V431M (gtg/Atg)		Res	R	K43R (aag/aGg)			Res	R	Q497R (cag/cGg)		-8 C/T	Res	R	-11 GAP		Sens	gWT
76	B3918-12	ERS1831468	3	4.2.2.1	TUR		cluster 1	yes	WesternSerbia	Aleksinac	Aleksinac	12	Ozren1 and Bela Crkva2	19	Hospital "Tesica" Aleksinac	Valjevo	Kolubara	schizophrenia	Res	R	S315T (agc/aCc)						Res	R	S450L (tcg/tTg)	V431M (gtg/Atg)		Res	R	K43R (aag/aGg)			Res	R	Q497R (cag/cGg)		-8 C/T	Res	R	A102V (gcg/gTg)		Sens	gWT
36	B6129-09	ERS1831469	3	4.2.2.1	TUR		cluster 1	no	EasternSerbia	Negotin	Negotin	0	Ozren1	26	/	Negotin	Bor	/	Res	R	S315T (agc/aCc)						Res	R	S450L (tcg/tTg)	V431M (gtg/Atg)		Res	R	K43R (aag/aGg)			Res	R	Q497R (cag/cGg)		-8 C/T	Sens	gWT			Res	R		D94H (gac/Cac)
16	B6897-08	ERS1831470	1	4.2.2.1	TUR		cluster 1	yes	WesternSerbia	Nis	Nis	0	Bela Crkva2	8	Specialized hospital "Gornja Toponica" Nis	Knic	Sumadija	schizophrenia	Res	R	S315T (agc/aCc)						Res	R	S450L (tcg/tTg)	V431M (gtg/Atg)		Res	R	K43R (aag/aGg)			Res	R	Q497R (cag/cGg)		-8 C/T	Sens	gWT			Sens	gWT
86	B9937-13	ERS1831471	3	4.2.2.1	TUR		cluster 1	yes	WesternSerbia	Kragujevac	Bela_Crkva	172	Bela Crkva2	29	Hospital "Male pcelice" Kragujevac	Trstenik	Rasina	schizophrenia	Res	R	S315T (agc/aCc)						Res	R	S450L (tcg/tTg)	V431M (gtg/Atg)		Res	R	K43R (aag/aGg)			Res	R	Q497R (cag/cGg)		-8 C/T	Sens	R	A102V (gcg/gTg)		Sens	gWT
88	B9939-13	ERS1831472	3	4.2.2.1	TUR		cluster 1	yes	Belgrade	Vrsac	Bela_Crkva	204	Bela Crkva2	13	Specialized hospital "Dr Slavoljub Bakalovic" Vrsac	Belgrade	Belgrade	schizophrenia, diabetes mellitus, hepatitis chronica, peptic ulcer disease	Res	R	S315T (agc/aCc)						Res	R	S450L (tcg/tTg)	V431M (gtg/Atg)		Res	R	K43R (aag/aGg)			Res	R	Q497R (cag/cGg)		-8 C/T	Sens	R	A102V (gcg/gTg)		Sens	gWT
57	B7396-11	ERS1831473	3	4.2.2.1	TUR		cluster 1	yes	WesternSerbia	Kragujevac	Bela_Crkva	261	Bela Crkva2	36	Hospital "Male pcelice" Kragujevac	Trstenik	Rasina	schizophrenia, retardatio mentalis	Res	R	S315T (agc/aCc)						Res	R	S450L (tcg/tTg)	V431M (gtg/Atg)		Res	R	K43R (aag/aGg)			Res	R	Q497R (cag/cGg)		-8 C/T	Res	R	A102V (gcg/gTg)		Sens	gWT
78	B3920-12	ERS1831474	6	4.2.2.1	TUR		cluster 1	yes	Belgrade	Belgrade	Belgrade	0	Ozren1 and Bela Crkva2	9	/	Belgrade	Belgrade	anorexia nervosa	Res	R	S315T (agc/aCc)						Res	R	S450L (tcg/tTg)	F452L (ttc/Ctc)		Res	R	K43R (aag/aGg)			Res	R	Q497R (cag/cGg)		-8 C/T	Res	R	H57R (cac/cGc)		Sens	gWT
46	B6141-09	ERS1831475	1	4.2.2.1	TUR		cluster 1	yes	Belgrade	Belgrade	Belgrade	0	Bela Crkva2	6	/	Belgrade	Belgrade	/	Res	R	S315T (agc/aCc)						Res	R	S450L (tcg/tTg)	F452L (ttc/Ctc)		Res	R	K43R (aag/aGg)			Res	R	Q497R (cag/cGg)		-8 C/T	Res	R	H57R (cac/cGc)		Sens	gWT
49	B6144-09	ERS1831476	3	4.2.2.1	TUR		cluster 1	no	Belgrade	Belgrade	Belgrade	0	Ozren1	31	/	Belgrade	Belgrade	/	Res	R	S315T (agc/aCc)						Res	R	S450L (tcg/tTg)	F452L (ttc/Ctc)		Res	R	K43R (aag/aGg)			Res	R	Q497R (cag/cGg)		-8 C/T	Res	R	H57R (cac/cGc)		Sens	gWT
83	B9934-13	ERS1831477	1	4.2.2.1	TUR		cluster 1	no	Belgrade	Belgrade	Belgrade	0	Ozren1	7	/	Belgrade	Belgrade	transitory ischemic attack	Res	R	S315T (agc/aCc)						Res	R	S450L (tcg/tTg)	F452L (ttc/Ctc)		Res	R	K43R (aag/aGg)			Res	R	Q497R (cag/cGg)		-8 C/T	Res	R	H57R (cac/cGc)		Sens	gWT
64	B7403-11	ERS1831478	3	4.2.2.1	TUR		cluster 1-linked	no	WesternSerbia	Prokuplje	Prokuplje	0	Ozren1	23	/	unknown	unknown	diabetes mellitus, syndroma depressivum, carcinoma basocellulare cutis	Res	R	S315T (agc/aCc)		I16V (atc/Gtc)		A362D (gcc/gAc)		Res	R	S450L (tcg/tTg)	F452L (ttc/Ctc)		Res	R	K43R (aag/aGg)	1401 A/G		Res	R	Q497R (cag/cGg)		-8 C/T	Res	R	L172P (ctg/cCg)		Res	R		S91P (tcg/Ccg)R292G (cga/Gga)
87	B9938-13	ERS1831479	1	4.2.2.1	TUR		cluster 1	yes	Vojvodina	Alibunar	Bela_Crkva	104	Bela Crkva2	42	Specialized hospital "Dr Slavoljub Bakalovic" Vrsac	Alibunar	South Banat	schizophrenia, diabetes mellitus, hypertensio arterialis	Res	R	S315T (agc/aCc)						Res	R	S450L (tcg/tTg)	F452L (ttc/Ctc)		Res	R	K43R (aag/aGg)			Res	R	Q497R (cag/cGg)		-8 C/T	Res	R	H57R (cac/cGc)		Sens	gWT
23	B6905-08	ERS1831480	24	4.2.2.1	TUR		cluster 1	yes	Vojvodina	Bela_Crkva	Bela_Crkva	1029	Bela Crkva2	98	Hospital "Male pcelice" Kragujevac	Podujevo	South Banat	schizophrenia	Res	R	S315T (agc/aCc)						Res	R	S450L (tcg/tTg)			Res	R	K43R (aag/aGg)			Res	R	Q497R (cag/cGg)		-8 C/T	Res	R	2288778_2288790 GAP		Res	nonWT	T500A (acc/Gcc)
6	B6884-08	ERS1831481	1	4.2.2.1	TUR		cluster 1-linked	yes	EasternSerbia	Nis	Nis	0	Bela Crkva2	12	Specialized hospital "Gornja Toponica" Nis	Gornja Toponica	Pcinja	schizophrenia	Res	R	S315T (agc/aCc)						Res	R	H445Y (cac/Tac)			Res	R	K43R (aag/aGg)			Res	R	Q497R (cag/cGg)		-8 C/T	Res	R	S164P (tcg/Ccg)		Sens	gWT
13	B6893-08	ERS1831482	24	4.2.2.1	TUR		cluster 1-linked	no	WesternSerbia	Velika_Lomnica	Velika_Lomnica	0	unknown	unknown	/	Velika Lomnica	Rasina	/	Res	R	S315T (agc/aCc)						Res	R	H445L (cac/cTc)			Res	R	K43R (aag/aGg)			Res	R	Q497R (cag/cGg)		-8 C/T	Sens	gWT			Sens	gWT
81	B3926-12	ERS1831483	3	4.2.2.1	TUR		unclustered	no	EasternSerbia	Prokuplje	Prokuplje	0	Ozren1	5	/	Prokuplje	Toplica	/	Res	R	S315T (agc/aCc)						Res	R	H445D (cac/Gac)			Res	R			4407852 GAP	Res	R	G406D (ggc/gAc)			Res	R	L151S (ttg/tCg)		Sens	gWT
41	B6136-09	ERS1831484	24	4.2.2.1	TUR		unclustered	no	EasternSerbia	Prokuplje	Prokuplje	0	Ozren1	6	/	Prokuplje	Toplica	hypothyroidism, struma diffusa	Res	R	S315T (agc/aCc)						Res	R	H445D (cac/Gac)			Res	nonWT			A119D (gcc/gAc)	Sens	nonWT			W634S (tgg/tCg)	Sens	R	L151S (ttg/tCg)		Res	R		D94N (gac/Aac)
93	B9945-13	ERS1831485	1	4.2.1	Ural		cluster 7	yes	WesternSerbia				Ozren1	6	/	Prijepolje	Zlatibor	/	Res	R	S315T (agc/aCc)						Res	R	S450L (tcg/tTg)	V1039A (gta/gCa)		Res	nonWT			P75S (ccg/Tcg)	Sens	nonWT	T1027T (acg/acA)			Sens	gWT			Sens	gWT
94	B108-13	ERS1831486	4	4.2.1	Ural		cluster 7	yes	Belgrade				Ozren1	6	/	Belgrade	Belgrade	alcoholism	Res	R	S315T (agc/aCc)						Res	R	S450L (tcg/tTg)	V1039A (gta/gCa)		Res	nonWT			P75S (ccg/Tcg)	Sens	nonWT	T1027T (acg/acA)			Sens	gWT			Sens	gWT
72	B3914-12	ERS1831487	3	4.7	H37Rv-like		cluster 9-linked	no	WesternSerbia				Ozren1	16	/	Varvarin	Rasina	pharyngeal fistula, gastrostoma	Res	R	S315T (agc/aCc)				0		Res	R	S450L (tcg/tTg)	L516P (ctg/cCg)		Sens	nonWT			P75S (ccg/Tcg)	Res	R	M306V (atg/Gtg)A1073A (gcc/gcG)			Res	R	2288836_2288847 GAP		Sens	nonWT	T373T (acc/acT)
47	B6142-09	ERS1831488	6	4.7	H37Rv-like		cluster 9	no	WesternSerbia				Ozren1	9	/	Trstenik	Rasina	/	Res	R	S315T (agc/aCc)						Res	R	S450L (tcg/tTg)	L516P (ctg/cCg)		Res	R			4407817 GAP	Res	R	M306V (atg/Gtg)A1073A (gcc/gcG)			Sens	gWT			Sens	nonWT	T373T (acc/acT)
12	B6892-08	ERS1831489		4.7	H37Rv-like		cluster 9	no	EasternSerbia				has never been hospitalized	/	/	Pirot	Pirot	unknown	Res	R	S315T (agc/aCc)						Res	R	S450L (tcg/tTg)	L516P (ctg/cCg)		Res	R			4407817 GAP	Res	R	M306V (atg/Gtg)A1073A (gcc/gcG)			Sens	gWT			Sens	nonWT	T373T (acc/acT)
61	B7400-11	ERS1831490	3	4.7	H37Rv-like		cluster 9-linked	no	WesternSerbia				Ozren1	6	/	Kragujevac	Sumadija	alcoholism	Res	R	S315T (agc/aCc)						Res	R	T399I (acc/aTc)S450L (tcg/tTg)			Sens	gWT				Res	R	M306V (atg/Gtg)A1073A (gcc/gcG)			Res	R	2288778 GAP		Sens	nonWT	T373T (acc/acT)
68	B3908-12	ERS1831491	3	4.8	H37Rv-like		unclustered	no	Kosovo				Ozren1	18	/	Brod kod Dragasa	Kosovska Mitrovica	/	Res	nonWT	V1A (gtg/gCg)						Res	R	S450L (tcg/tTg)			Sens	gWT				Sens	gWT				Sens	gWT			Sens	gWT
79	B3922-12	ERS1831492	3	4.8	H37Rv-like		unclustered	no	Vojvodina				Ozren1	6	/	Odzaci	North Backa	/	Res	R	S315T (agc/aCc)	-8 T/G					Res	R	Q432K (caa/Aaa)K799Q (aag/Cag)			Res	R			4407976 GAP	Res	R	M306I (atg/atA)	G23E (gga/gAa)		Res	R	F94C (ttc/tGc)		Sens	gWT
34	B6127-09	ERS1831493	3	4.8	H37Rv-like		unclustered	no	Vojvodina				Ozren1	36	/	Odzaci	North Backa	/	Res	R	S315T (agc/aCc)	-8 T/G					Res	R	Q432K (caa/Aaa)K799Q (aag/Cag)			Res	R			4407976 GAP	Res	R	M306I (atg/atA)	G23E (gga/gAa)		Res	R	F94C (ttc/tGc)		Sens	gWT
15	B6895-08	ERS1831494	3	4.8	H37Rv-like		unclustered	no	Belgrade				Ozren1	5	/	Zemun	Belgrade	/	Res	R	S315N (agc/aAc)						Res	R	S450W (tcg/tGg)			Res	R	K43R (aag/aGg)			Res	R	M306I (atg/atA)			Sens	gWT			Sens	gWT
35	B6128-09	ERS1831495	3	4.8	H37Rv-like		cluster 11	no	WesternSerbia				Ozren1	27	/	Ivanjica	Moravica	genitourinary tuberculosis	Res	R	S315T (agc/aCc)						Res	R	P45S (ccg/Tcg)S450L (tcg/tTg)			Sens	gWT				Sens	nonWT		G190S (ggc/Agc)		Sens	gWT			Sens	gWT
85	B9936-13	ERS1831496	3	4.8	H37Rv-like		cluster 11	no	WesternSerbia				Ozren1	6	/	Cacak	Moravica	/	Res	R	S315T (agc/aCc)						Res	R	P45S (ccg/Tcg)S450L (tcg/tTg)			Sens	gWT				Sens	nonWT		G190S (ggc/Agc)		Sens	gWT			Sens	gWT
30	B6913-08	ERS1831497	1	4.8	H37Rv-like		unclustered	no	Belgrade				Ozren1	21	/	Belgrade	Belgrade	diabetes mellitus, retardatio mentalis	Res	R	S315T (agc/aCc)			2101695_2101703 GAP			Res	R	S450L (tcg/tTg)			Sens	gWT				Sens	gWT				Sens	gWT			Sens	gWT
58	B7397-11	ERS1831498	3	4.8	H37Rv-like		unclustered	no	WesternSerbia				Ozren1	6	/	Kragujevac	Sumadija	/	Res	gWT							Res	gWT				Res	gWT				Sens	gWT				Res	gWT			Sens	gWT
90	B9941-13	ERS1831499	3	4.8	H37Rv-like		unclustered	no	WesternSerbia				Ozren1	6	/	Novi Pazar	Raska	/	Res	R	S315T (agc/aCc)						Res	R	S450L (tcg/tTg)	R770H (cgc/cAc)		Res	R	K88R (aag/aGg)			Res	R	Q497R (cag/cGg)			Res	R	L172P (ctg/cCg)		Sens	gWT
96	B110-13	ERS1831500	3	4.8	H37Rv-like		unclustered	no	EasternSerbia				Ozren1	11	/	Velika Plana	Podunavlje	alcoholism	Res	R	D663Y (gac/Tac)S315T (agc/aCc)						Res	R	S450L (tcg/tTg)			Sens	gWT				Res	R	M306I (atg/atC)			Sens	gWT			Sens	nonWT		H490R (cac/cGc)
42	B6137-09	ERS1831501	24	4.8	H37Rv-like		unclustered	no	Vojvodina				Bela Crkva2	148	Specialized hospital "Dr Slavoljub Bakalovic" Vrsac	Melenci	Central Banat	schizophrenia	Res	nonWT	D723N (gac/Aac)D663Y (gac/Tac)						Res	R	H445Y (cac/Tac)	Q1139H (cag/caC)		Res	R		907 A/T		Res	R	M306I (atg/atT)			Sens	R	I5T (atc/aCc)		Res	R		D94G (gac/gGc)H490R (cac/cGc)
77	B3919-12	ERS1831502	24	4.8	H37Rv-like		unclustered	no	Belgrade				Ozren1	1	/	Lazarevac	Belgrade	diabetes mellitus	Res	nonWT	G699E (ggg/gAg)						Res	R	S450L (tcg/tTg)	A818V (gcc/gTc)	D253N (gac/Aac)	Sens	gWT		1401 A/G		Sens	gWT				Res	R	R123P (cgc/cCc)		Sens	nonWT	D334D (gac/gaT)
44	B6139-09	ERS1831503	3	4.8	H37Rv-like		unclustered	no	Belgrade				Ozren1	24	/	Belgrade	Belgrade	syndroma vertiginosum, ovarian tumor	Res	R	S315T (agc/aCc)						Res	R	S450L (tcg/tTg)			Res	nonWT			L79S (ttg/tCg)	Sens	gWT				Res	R	L85P (ctg/cCg)		Sens	gWT
29	B6912-08	ERS1831504	6	4.8	H37Rv-like		unclustered	no	Belgrade				Ozren1	4	/	Belgrade	Belgrade	/	Res	R	W351_ (tgg/tgA)						Res	R	S450L (tcg/tTg)			Res	R		517 C/T		Res	R	M306I (atg/atT)			Sens	gWT			Res	R		A90V (gcg/gTg)
18	B6899-08	ERS1831505	24	4.8	H37Rv-like		unclustered	no	Belgrade				Ozren1	9	/	Mladenovac	Belgrade	/	Res	nonWT	L141F (ttg/ttC)						Res	gWT				Sens	gWT				Sens	nonWT	H1002R (cac/cGc)			Sens	gWT			Sens	nonWT		A609A (gcc/gcT)
75	B3917-12	ERS1831506	24	4	Euro-American, not classified		unclustered	no	Vojvodina				Ozren1	1	/	Apatin	North Backa	chronic obstructive pulmonary disease	Res	R	E399E (gaa/gaG)S315T (agc/aCc)						Res	R	H445L (cac/cTc)			Res	nonWT			E40G (gaa/gGa)	Sens	R	M306I (atg/atC)			Res	R	A102P (gcg/Ccg)		Sens	gWT
39	B6134-09	ERS1831507	1	4.4.1.1	S-type		unclustered	no	EasternSerbia				Ozren1	6	/	Bosilegrad	Pcinja	/	Res	R	S315T (agc/aCc)						Res	R	H445R (cac/cGc)			Res	R		1112 C/A	4408088 GAP	Res	R	M1000R (atg/aGg)		-11 C/T	Res	R	L19P (ctg/cCg)		Sens	gWT
54	B7392-11	ERS1831508	1	4.4.1.1	S-type		cluster 10	no	Belgrade				has never been hospitalized	/	/	Belgrade	Belgrade	unknown	Res	nonWT	G699E (ggg/gAg)						Res	R	F424V (ttc/Gtc)D435V (gac/gTc)			Sens	gWT				Res	R	M306V (atg/Gtg)			Res	R	W68G (tgg/Ggg)		Sens	gWT
55	B7393-11	ERS1831509	1	4.4.1.1	S-type		cluster 10	no	WesternSerbia				has never been hospitalized	/	/	Paracin	Pomoravlje	unknown	Res	nonWT	G699E (ggg/gAg)						Res	R	F424V (ttc/Gtc)D435V (gac/gTc)			Sens	gWT				Res	R	M306V (atg/Gtg)			Res	R	W68G (tgg/Ggg)		Sens	gWT
63	B7402-11	ERS1831510		4.4.1.1	S-type		cluster 10	no	WesternSerbia				unknown	unknown	/	Kragujevac	Sumadija	unknown	Res	nonWT	G699E (ggg/gAg)						Res	R	F424V (ttc/Gtc)D435V (gac/gTc)			Sens	gWT				Res	R	M306V (atg/Gtg)			Res	R	D63A (gac/gCc)		Sens	gWT
5	B6883-08	ERS1831511	3	4.4.1.1	S-type		cluster 3	yes	WesternSerbia				Ozren1	6	/	Arilje	Zlatibor	/	Res	nonWT	G699E (ggg/gAg)						Res	R	F424V (ttc/Gtc)D435V (gac/gTc)			Sens	gWT				Sens	gWT				Sens	gWT			Sens	gWT
7	B6885-08	ERS1831512	24	4.4.1.1	S-type		cluster 3	yes	WesternSerbia				Ozren1	9	/	Arilje	Zlatibor	alcoholism	Res	nonWT	L587R (ctg/cGg)P292A (ccg/Gcg)						Res	R	S450L (tcg/tTg)			Sens	gWT				Res	R	M306I (atg/atA)			Sens	gWT			Sens	gWT
51	B7388-11	ERS1831513	9	4.1.2	Haarlem		unclustered	no	WesternSerbia				Ozren1	26	/	Paracin	Pomoravlje	alcoholism, hepatitis B	Res	R	V731M (gtg/Atg)W477_ (tgg/tAg)						Res	R	S450L (tcg/tTg)	L527V (ttg/Gtg)		Sens	nonWT		735 C/G		Sens	gWT				Sens	gWT			Sens	gWT
32	B6124-09	ERS1831514	1	4.1.2.1	Haarlem		cluster 5	yes	WesternSerbia				Ozren1	24	/	Prijepolje	Zlatibor	/	Res	R	S315R (agc/agG)S315T (agc/aCc)						Res	R	D435V (gac/gTc)			Sens	gWT				Sens	gWT				Sens	gWT			Sens	gWT
37	B6131-09	ERS1831515	1	4.1.2.1	Haarlem		cluster 5	yes	WesternSerbia				Ozren1	24	/	Prijepolje	Zlatibor	/	Res	R	S315R (agc/agG)S315T (agc/aCc)	-58 T/C					Res	R	D435V (gac/gTc)			Sens	gWT				Sens	gWT				Sens	gWT			Sens	gWT
25	B6907-08	ERS1831516	1	4.1.2.1	Haarlem		cluster 5-linked	no	WesternSerbia				Ozren1	26	/	Pozega	Zlatibor	lobectomy	Res	nonWT	V1A (gtg/gCg)				W430_ (tgg/tAg)		Res	R	S450L (tcg/tTg)			Res	R	K88R (aag/aGg)			Sens	R	M306I (atg/atC)			Res	R	T160R (aca/aGa)		Sens	gWT
21	B6903-08	ERS1831517	24	4.1.2.1	Haarlem		unclustered	no	EasternSerbia				Ozren1	27	/	Velika Plana	Podunavlje	alcoholism	Res	R	S315T (agc/aCc)						Res	R	H445R (cac/cGc)			Res	nonWT			L91P (cta/cCa)	Res	R	Q497R (cag/cGg)			Sens	gWT			Sens	gWT
92	B9944-13	ERS1831518	5	4.1.2.1	Haarlem		unclustered	no	EasternSerbia				Ozren1	6	/	Pozarevac	Branicevo	alcoholism, chronic obstructive pulmonary disease	Res	R	S315T (agc/aCc)						Res	R	H445D (cac/Gac)			Sens	gWT				Sens	R	M306I (atg/atC)			Sens	gWT			Sens	gWT
69	B3909-12	ERS1831519	3	4.1.2.1	Haarlem		unclustered	no	Vojvodina				Bela Crkva2	36	Specialized hospital "Dr Slavoljub Bakalovic" Vrsac	Odzaci	North Backa	schizophrenia	Res	gWT							Res	gWT				Res	gWT				Res	gWT				Sens	gWT			Sens	gWT
1	B6878-08	ERS1831520	1	4.1.2.1	Haarlem		unclustered	no	Vojvodina				Ozren1	22	/	Sombor	North Backa	alcoholism	Res	R	P29S (ccc/Tcc)	-15 C/T		V275G (gtc/gGc)			Res	R	S450L (tcg/tTg)	T825N (acc/aAc)		Res	R	K43R (aag/aGg)			Sens	R	G406A (ggc/gCc)			Sens	R	A46T (gca/Aca)		Sens	gWT
11	B6891-08	ERS1831521	1	4.1.2.1	Haarlem		unclustered	no	EasternSerbia				Ozren1	11	/	Grdelica	Jablanica	/	Res	gWT							Res	R	S450L (tcg/tTg)			Sens	gWT				Sens	gWT				Sens	gWT			Sens	gWT
38	B6133-09	ERS1831522	1	4.1.2.1	Haarlem		cluster 4-linked	no	EasternSerbia				has never been hospitalized	/	/	Smederevo	Podunavlje	unknown	Res	R	S315T (agc/aCc)						Res	gWT				Res	nonWT			P75L (ccg/cTg)	Res	R	G406S (ggc/Agc)D1024N (gac/Aac)		G352G (ggc/ggT)	Sens	gWT			Sens	gWT
10	B6890-08	ERS1831523	3	4.1.2.1	Haarlem		cluster 4	yes	EasternSerbia				Ozren1	17	/	Osipaonica	Podunavlje	/	Res	R	S315T (agc/aCc)						Res	R	H445D (cac/Gac)			Res	nonWT			P75L (ccg/cTg)	Res	R	G406S (ggc/Agc)D1024N (gac/Aac)		G352G (ggc/ggT)	Res	R	A134V (gcc/gTc)		Sens	gWT
17	B6898-08	ERS1831524	1	4.1.2.1	Haarlem		cluster 4	yes	EasternSerbia				Ozren1	5	/	Smederevo	Podunavlje	/	Res	R	S315T (agc/aCc)						Res	R	H445D (cac/Gac)			Res	nonWT			P75L (ccg/cTg)	Res	R	G406S (ggc/Agc)D1024N (gac/Aac)		G352G (ggc/ggT)	Res	R	2288991 GAP		Sens	nonWT	N499S (aac/aGc)
40	B6135-09	ERS1831525		4.1.2.1	Haarlem		unclustered	no	Belgrade				unknown	unknown	/	Belgrade	Belgrade	unknown	Res	R	S315T (agc/aCc)	-15 C/T				2726278_2726279 GAP	Res	R	S450L (tcg/tTg)			Res	R	K43R (aag/aGg)			Sens	R	M306V (atg/Gtg)			Res	R	F106S (ttc/tCc)		Sens	gWT
102	B116-14	ERS1831526		4.1.2.1	Haarlem		unclustered	no	Vojvodina				unknown	unknown	/	Kovacica	South Banat	unknown	Res	R	S315T (agc/aCc)						Res	R	S450L (tcg/tTg)	P1040S (ccg/Tcg)		Sens	nonWT			L58L (ctc/ctG)	Res	R	G406A (ggc/gCc)			Sens	gWT			Sens	gWT
53	B7391-11	ERS1831527	1	4.1.2.1	Haarlem		unclustered	no	Vojvodina				Ozren1	1	/	Stara Pazova	Srem	/	Res	R	S315T (agc/aCc)						Res	R	H445D (cac/Gac)			Sens	gWT				Sens	gWT				Sens	gWT			Sens	gWT
56	B7394-11	ERS1831528	3	4.1.2.1	Haarlem		unclustered	no	Western Serbia				Ozren1	4	/	Loznica	Macva	diabetes mellitus	Res	R	S315T (agc/aCc)						Res	R	S450L (tcg/tTg)			Res	R			4407832 GAP	Sens	gWT				Sens	gWT			Sens	gWT
91	B9943-13	ERS1831529	3	4.1.2.1	Haarlem		unclustered	no	Western Serbia				Ozren1	6	/	Loznica	Macva	/	Res	R	S315T (agc/aCc)						Res	R	S450L (tcg/tTg)			Res	R			4407832 GAP	Res	R	M306V (atg/Gtg)			Sens	gWT			Sens	gWT
45	B6140-09	ERS1831530	3	4.1.2.1	Haarlem		unclustered	no	Vojvodina				Ozren1	10	/	Becej	South Backa	alcoholism	Res	R	S315T (agc/aCc)						Res	R	L452P (ctg/cCg)			Sens	gWT				Res	gWT				Sens	gWT			Sens	gWT
27	B6910-08	ERS1831531	6	4.1.2.1	Haarlem		unclustered	no	Belgrade				Ozren1	10	/	Belgrade / prison	Belgrade	diabetes mellitus	Res	nonWT	D142N (gac/Aac)						Res	R	S450W (tcg/tGg)			Res	R	K43R (aag/aGg)			Sens	nonWT		G559G (ggt/ggC)		Sens	gWT			Sens	gWT
67	B7406-11	ERS1831532	6	4.1.2.1	Haarlem		unclustered	no	Eastern Serbia				Ozren1	7	/	Leskovac	Jablanica	alcoholism	Res	nonWT	W438G (tgg/Ggg)A256G (gcc/gGc)						Res	R	S450L (tcg/tTg)	N698S (aac/aGc)		Sens	nonWT			A140A (gcc/gcG)	Sens	nonWT		A448V (gcg/gTg)		Res	R	Q10P (cag/cCg)		Sens	gWT
84	B9935-13	ERS1831533	3	4.1	Ghana		unclustered	no	Eastern Serbia				Ozren1	18	/	Veliko Gradiste	Branicevo	/	Res	R	S315T (agc/aCc)				F117F (ttc/ttT)		Res	R	S450L (tcg/tTg)	P1040R (ccg/cGg)		Sens	gWT				Sens	gWT				Sens	nonWT		S449S (tcg/tcT)	Sens	gWT
			phenotypic DST (MGIT960, see methods)
			molecular resistance prediction (see resistance targets)
	Ozren1		1Hospital for the initial treatment of all patients diagnosed with TB and MDR-TB in Serbia
	Bela Crkva2		2Hospital for treatment of psychiatric inpatients with concomitant respiratory illnesses
[truncated: 42 more columns]

## Sheet: resistance targets
Article DOI: https://doi.org/10.3201/eid2503.181220
Appendix 2 Table 2. Resistance targets from a longitudinal study of MDR TB, Serbia
Genes and upstream regions considered for resistance prediction	Considered codons/nucleotides/upstream range	Considered molecular resistance markers	Associated drugs	PMID
alr	complete	mutations in coding region reported as nonWT (no genotypic resistance prediction performed)	cycloserine	22075031
eis_p	-1 to -140	all promotor variants considered as resistance associated	kanamycin	19906990
embA	complete	mutations in coding region reported as nonWT	ethambutol	20427375
embA_p	-1 to -86	all promotor variants considered as resistance associated	ethambutol	20427375
embB	complete	covergent mutations (different amino acid substitutions in identical codons), others reported as nonWT	ethambutol	9142129
embC	complete	all mutations nonWT	ethambutol	20427375
ethA	complete	major structural gene alterations (i.e. non-sense mutations/inserted stop codon, frame shift mutations or larger deletions); 4327364_GAP with MICs between 2.5 and 10.0 mg/L (wild type MICs below 1.25 mg/L), unpublished data, unrelated isolates	prothionamide (ethionamide)	10944230, 17220416
ethA_p	-1 to -76	mutations in upstream region reported as nonWT	prothionamide (ethionamide)	10944230, 17220416
ethR	complete	mutations in coding region reported as nonWT	prothionamide (ethionamide)	10944230, 17220416
fabG1	complete	L203L (ctg/ctA), others reported as nonWT	isoniazid, prothionamide (ethionamide)	24354762
fabG1_p	-1 to -141	all promotor variants considered as resistance associated	isoniazid, prothionamide (ethionamide)	8284673
folC	complete	E40G (gag/gGg), I43T (atc/aCc), E40Q (gag/Cag), E153G (gag/gGg), I43A (atc/GCT), S150G (agc/Ggc), others reported as nonWT	PAS	23779105, 24366731
gidB	complete	major structural gene alterations (i.e. non-sense mutations/inserted stop codon, frame shift mutations or larger deletions); other variants reported as nonWT	streptomycin	17238915
gyrA	74-94	quinolone resistance determining region in gyrA	fluoroquinolones	8843279
gyrB	457-549	quinolone resistance determining region in gyrB reported as nonWT	fluoroquinolones	8031045
inhA	complete	I194T (atc/aCc), S94A (tcg/Gcg), others reported as nonWT	isoniazid, prothionamide (ethionamide)	8284673
katG	complete	major structural gene alterations (i.e. non-sense mutations/inserted stop codon, frame shift mutations or larger deletions), and codon 315	isoniazid	20211896
mshA	complete	mutations in coding region reported as nonWT	isoniazid, prothionamide (ethionamide)	18651841
ndh	complete	mutations in coding region reported as nonWT	isoniazid, prothionamide (ethionamide)	15673755
pncA	complete	major structural gene alterations (i.e. non-sense mutations/inserted stop codon, frame shift mutations or larger deletions), and non-synonymous variants	pyrazinamide	25336456
pncA_p	-1 to -40	mutation in positions -7, -11, and -13; no other variants detected	pyrazinamide	25336456
ribD_p	-1 to -100	-12 g/a, no other variants detected	PAS	23779105
rpoA	complete	all non-synonymous mutations considered as putative compensatory mutations	fitness related	22179134
rpoB	complete	RRDR hotspot region - codon 425-452, and codon 170, 400 and 491	rifampicine	8095569
rpoB_other		other non-synonymous mutations in rpoB not related to resistance, and muttaions in rpoA, rpoC	fitness related	2446410
rpoC	complete	all non-synonymous mutations considered as putative compensatory mutations	fitness related	22179134
rpsA	complete	major structural gene alterations (i.e. non-sense mutations/inserted stop codon, frame shift mutations or larger deletions), other variants reported as nonWT	pyrazinamide	21835980
rpsL	complete	mutations in codon 43 and 88; no other variants detected	streptomycin	7934937
rrs	514-908	mutations ranging from 514-908 considered as streptomycin resistance associated	streptomycin	7934937
rrs	1325-1484	mutations ranging from 1400-1484 considered as kanamycin, amikacin and capreomycin resistance associated, others reported as nonWT	kanamycin, amikacin, capreomycin	7934937
thyA	complete	major structural gene alterations (i.e. non-sense mutations/inserted stop codon, frame shift mutations or larger deletions); other variants reported as nonWT	capreomycin	22034487
tlyA	complete	mutations in coding region reported as nonWT	PAS	15673735
whiB7	complete	mutations in coding region reported as nonWT	kanamycin, streptomycin	23380727
ald	complete	mutations in coding region reported as nonWT	cycloserine	27064254
rrl	complete	mutations in coding region reported as nonWT	linezolid	16857584

## Sheet: phylogenetic variants
Article DOI: https://doi.org/10.3201/eid2503.181220
Appendix 2 Table 3. Phylogenetic variants from a longitudinal study of MDR TB, Serbia
#Pos.	Ref	Gene	GeneName	Polymorphism	Putative marker for:
7362	G	Rv0006	gyrA	E21Q (gag/Cag)	non H37Rv_lab_strain
7585	G	Rv0006	gyrA	S95T (agc/aCc)	non H37Rv-like
9304	G	Rv0006	gyrA	G668D (ggc/gAc)	non H37Rv-like
9525	G	Rv0006	gyrA	V742L (gta/Cta)	TUR (associated)*
575679	A	Rv0486	mshA	N111S (aac/aGc)	Haarlem
575907	C	Rv0486	mshA	A187V (gca/gTa)	Beijing modern
576077	C	Rv0486	mshA	L244L (ctg/Ttg)	TUR
760115	C	Rv0667	rpoB	D103D (gac/gaT)	Haarlem
763031	T	Rv0667	rpoB	A1075A (gct/gcC)	non Euro-American
765150	G	Rv0668	rpoC	G594E (ggg/gAg)	Ghana, Haarlem, X-type
766645	A	Rv0668	rpoC	E1092D (gaa/gaC)	Beijing Central Asia
1474001	C	Rvnr02	rrl	344 c/t	H37Rv-like (associated)*
1475241	C	Rvnr02	rrl	1584 c/g	TUR (associated)*
1834177	A	Rv1630	rpsA	R212R (cga/cgC)	Beijing, Beijing like
1917972	A	Rv1694	tlyA	L11L (cta/ctG)	non H37Rv_lab_strain
2102990	A	Rv1854c	ndh	V18A (gtg/gCg)	S-type (associated)*
2154724	C	Rv1908c	katG	R463L (cgg/cTg)	non Euro-American
4242643	C	Rv3793	embC	R927R (cgc/cgT)	non H37Rv_lab_strain
4242803	G	Rv3793	embC	V981L (gtg/Ctg)	Ghana, Haarlem, X-type
4243346	A	Rv3794	embA	Q38Q (caa/caG)	Beijing W148
4243460	C	Rv3794	embA	C76C (tgc/tgT)	Beijing
4244958	G	Rv3794	embA	A576T (gca/Aca)	TUR (associated)*
4249408	G	Rv3795	embB	P965P (ccg/ccA)	X-type
4326474	G	Rv3854c	ethA	P334A (ccg/Gcg)	Beijing ancestral 2
4407588	T	Rv3919c	gidB	A205A (gca/gcG)	non Euro-American
4407927	T	Rv3919c	gidB	E92D (gaa/gaC)	Beijing
*(associated)=	not present in all strains of a respective genotype (found in at least two phylogenetically related isolates, no indication for transmission, no hitchhiking SNP, judged by genetic distance, >12 SNPs), i.e. putative marker for a (local) MTBC sub-group
